# Supplementary material for: Triplex-Loop-Mediated Isothermal Amplification Combined with a Lateral Flow Immunoassay for the Simultaneous Detection of Three Pathogens of Porcine Viral Diarrhea Syndrome in Swine
Source: Animals (Basel). 2023 Jun 7;13(12):1910. doi: 10.3390/ani13121910 (PMC10295087; doi:10.3390/ani13121910)
Supplement: Supplementary file 1 [file animals-13-01910-s001.zip]

Archive with 1 entries (1 files):
- animals-2310658-supplementary.pdf
